# Supplementary material for: Czechoslovakian Wolfdog Genomic Divergence from Its Ancestors Canis lupus, German Shepherd Dog, and Different Sheepdogs of European Origin
Source: Genes (Basel). 2021 May 28;12(6):832. doi: 10.3390/genes12060832 (PMC8228135; doi:10.3390/genes12060832)
Supplement: Supplementary file 1 [file genes-12-00832-s001.zip]

Archive with 1 entries (1 files):
- genes-1177835-supplementary.pdf
